# Supplementary material for: A multi-omics approach exploring the gut-liver axis following combined radiation exposure and burn injury in a Sinclair minipig model
Source: Sci Rep. 2025 Nov 20;15:41111. doi: 10.1038/s41598-025-24946-0 (PMC12635091; doi:10.1038/s41598-025-24946-0)
Supplement: Supplementary file 1 — Supplementary Material 1 [file 41598_2025_24946_MOESM1_ESM.xlsx]

## Sheet: Sheet1
	Table S1. Primary antibodies used for Western blotting
	Target	Application	Company	Catalog #	Dilution
	Caspase-1	Western Blotting	LSBio	LS-C293197-500	1:2,000
	Caspase-3	Western Blotting	Novus	NB100-56708	1:1,000
	Claudin-1	Western Blotting	Novus	NBP1-77036	1:2,000
	E-cadherin	Western Blotting	Novus	NBP3-12922	1:1,000
	IL-1β	Western Blotting	Invitrogen	ASC0912	1:500'
	NLRP3	Western Blotting	Sigma	ABF23	1:500'
	Occludin	Western Blotting	Sigma	ABT146	1:1,000
	PCNA	Western Blotting	MyBioSource	MBS5314798	1:1,000
