# Supplementary material for: A multi-omics approach exploring the gut-liver axis following combined radiation exposure and burn injury in a Sinclair minipig model
Source: Sci Rep. 2025 Nov 20;15:41111. doi: 10.1038/s41598-025-24946-0 (PMC12635091; doi:10.1038/s41598-025-24946-0)
Supplement: Supplementary file 2 — Supplementary Material 2 [file 41598_2025_24946_MOESM2_ESM.xlsx]

## Sheet: Sheet1
Table S4. Correlations between bacterial genera and liver DEGs on day 14 post-injury
Genera	Gene	r value	Adjusted p-value
f__Aerococcaceae.g__Aerococcus	IL-18RA	-0.769	0.018
f__Anaerovoracaceae.g__Eubacterium_B	CXCL19	-0.532	0.044
f__Bacteroidaceae.__	F2	-0.839	0.0069
f__Bacteroidaceae.__	IL-18RA	0.796	0.013
f__Bacteroidaceae.__	ACACA	0.786	0.036
f__Bacteroidaceae.__	CPT1A	-0.807	0.029
f__Bacteroidaceae.__	CEBPB	-0.832	0.01
f__Bacteroidaceae.g__Paraprevotella	ACADS	-0.736	0.041
f__Bacteroidaceae.g__Paraprevotella	F2	-0.761	0.047
f__Bacteroidaceae.g__Paraprevotella	IL-18RA	0.805	0.013
f__Bacteroidaceae.g__Prevotella	IL-18RA	0.746	0.023
f__Bacteroidaceae.g__Prevotella	ACACA	0.743	0.049
f__Bacteroidaceae.g__Prevotella	ACADS	-0.729	0.041
f__Campylobacteraceae.g__Campylobacter_A_477085	ADIPOR1	0.851	0.0038
f__Campylobacteraceae.g__Campylobacter_A_477085	ADIPOR2	0.84	0.006
f__Enterobacteriaceae_A_725029.g__Escherichia	CCL19	-0.752	0.041
f__Erysipelotrichaceae.g__Bulleidia	MMP14	-0.793	0.028
f__Erysipelotrichaceae.g__UBA636	CCL19	-0.758	0.041
f__Lachnospiraceae.__	ACACA	0.775	0.036
f__Lachnospiraceae.__	ACADS	-0.768	0.041
f__Lachnospiraceae.__	CEBPB	-0.743	0.049
f__Lachnospiraceae.__	IL-18RA	0.701	0.04
f__Lachnospiraceae.g__Clostridium_R_135822	XCL1	0.848	0.0043
f__Lachnospiraceae.g__Clostridium_R_135822	ACADS	-0.709	0.041
f__Oscillospiraceae_88309.g__	KIF22	-0.807	0.018
f__Oscillospiraceae_88309.g__	HTRA3	-0.801	0.022
f__Oscillospiraceae_88309.g__	F2	-0.727	0.047
f__Oscillospiraceae_88309.g__	FCGR2B	0.804	0.02
f__Peptoniphilaceae.g__Finegoldia	IL-18RA	-0.732	0.026
f__Peptoniphilaceae.g__Parvimonas	CCNB1	0.823	0.011
f__Peptoniphilaceae.g__Parvimonas	PBK	0.779	0.041
f__Streptococcaceae.g__Streptococcus	OLR1	-0.786	0.034
f__Treponemataceae.g__Treponema_F_986479	IFITM2	-0.871	0.0016
f__UBA932.g__Cryptobacteroides	CEBP6	-0.761	0.049
