# Supplementary material for: A multi-omics approach exploring the gut-liver axis following combined radiation exposure and burn injury in a Sinclair minipig model
Source: Sci Rep. 2025 Nov 20;15:41111. doi: 10.1038/s41598-025-24946-0 (PMC12635091; doi:10.1038/s41598-025-24946-0)
Supplement: Supplementary file 3 — Supplementary Material 3 [file 41598_2025_24946_MOESM3_ESM.xlsx]

## Sheet: Sheet1
Table S3. Significant correlations between circulating biomarkers and bacterial genera.
Genera	Biomarker	r value	Adjusted p-value
f__Actinomycetaceae.g__Mobiluncus	CIT	0.357	0.0081
f__Anaerovoracaceae.g__Eubacterium_B	CIT	0.33	0.025
f__Clostridiaceae_222000.__	CIT	0.312	0.036
f__Clostridiaceae_222000.g__Clostridium_T	CIT	0.375	0.0045
f__Filifactoraceae.g__	CIT	0.31	0.036
f__Peptoniphilaceae.g__Peptoniphilus_B_226159	CIT	0.459	<0.0001
f__Peptostreptococcaceae_256921.g__Terrisporobacter	CIT	0.32	0.031
f__Peptoniphilaceae.g__Parvimonas	iFABP	0.321	0.015
Abbreviations: CIT = l-citrulline and iFABP = intestinal fatty-acid binding protein.
