# Supplementary material for: A multi-omics approach exploring the gut-liver axis following combined radiation exposure and burn injury in a Sinclair minipig model
Source: Sci Rep. 2025 Nov 20;15:41111. doi: 10.1038/s41598-025-24946-0 (PMC12635091; doi:10.1038/s41598-025-24946-0)
Supplement: Supplementary file 4 — Supplementary Material 4 [file 41598_2025_24946_MOESM4_ESM.xlsx]

## Sheet: Sheet1
	Table S2. Differentially abundant bacterial genera identified in each injury group over time with baseline (day 0) serving as the reference for comparison
	Group	Genera	Time (day)	Log Fold Change	Adjusted p-value
	Burn
		d__Bacteria;p__Bacillota_A_368345;c__Clostridia_258483;o__Lachnospirales;f__Lachnospiraceae;g__Choladousia	2	-1.9	0.042
		d__Bacteria;p__Bacillota_A_368345;c__Clostridia_258483;o__Oscillospirales;f__Oscillospiraceae_88309;g__Evtepia	7	-2.72	0.0079
		d__Bacteria;p__Bacillota_I;c__Bacilli_A;__;__;__	3	-2.77	<0.0001
		d__Bacteria;p__Actinomycetota;c__Actinomycetes;o__Actinomycetales;f__Bifidobacteriaceae;g__Bifidobacterium_388775	10	2.65	0.00044
		d__Bacteria;p__Bacillota_I;c__Bacilli_A;o__RF39;f__UBA660;g__UBA3789	3	-2.51	0.049
		d__Bacteria;p__Verrucomicrobiota;c__Kiritimatiellia;__;__;__	14	2.03	0.0072
		d__Bacteria;p__Bacillota_A_368345;c__Clostridia_258483;o__Oscillospirales;f__Acutalibacteraceae;g__UBA6857	2	-2.42	<0.0001
		d__Bacteria;p__Bacillota_A_368345;c__Clostridia_258483;o__Oscillospirales;f__Acutalibacteraceae;g__UBA6857	3	-2.16	0.0024
		d__Bacteria;p__Bacillota_A_368345;c__Clostridia_258483;o__Oscillospirales;f__Acutalibacteraceae;g__UBA6857	7	-2.01	<0.0001
		d__Bacteria;p__Bacillota_I;c__Bacilli_A;o__Erysipelotrichales;f__Erysipelotrichaceae;g__Bulleidia	14	-2.03	0.037
		d__Bacteria;p__Bacillota_A_368345;c__Clostridia_258483;o__Peptostreptococcales;f__Anaerovoracaceae;g__Eubacterium_B	3	-4.17	0.021
	Radiation
		d__Bacteria;p__Bacillota_A_368345;c__Clostridia_258483;o__Oscillospirales;f__Acutalibacteraceae;__	14	3.46	0.0014
		d__Bacteria;p__Pseudomonadota;c__Gammaproteobacteria;o__Burkholderiales;f__Burkholderiaceae_A_595427;g__Duodenibacillus	3	3.03	0.00036
		d__Bacteria;p__Bacillota_A_368345;c__Clostridia_258483;o__Oscillospirales;f__Acutalibacteraceae;g__UBA737	14	2.79	0.0042
		d__Bacteria;p__Bacteroidota;c__Bacteroidia;o__Bacteroidales;f__Tannerellaceae;__	14	3.02	0.043
		d__Bacteria;p__Bacillota_A_368345;c__Clostridia_258483;o__Christensenellales;f__Borkfalkiaceae;g__UBA1259	14	1.55	0.032
		d__Bacteria;p__Bacillota_A_368345;c__Clostridia_258483;o__Oscillospirales;f__Oscillospiraceae_88309;g__Vescimonas	14	1.63	0.034
		d__Bacteria;p__Bacillota_A_368345;c__Clostridia_258483;o__Christensenellales;f__CAG-917;g__CAG-475	14	3.57	0.013
		d__Bacteria;p__Bacillota_I;c__Bacilli_A;o__Erysipelotrichales;f__Erysipelotrichaceae;g__Floccifex	14	2.77	0.023
		d__Bacteria;p__Bacillota_A_368345;c__Clostridia_258483;o__Oscillospirales;f__Acutalibacteraceae;g__Fimenecus	14	3.06	0.006
		d__Bacteria;p__Bacillota_I;c__Bacilli_A;o__Lactobacillales;f__Lactobacillaceae;g__Ligilactobacillus	2	2.66	0.039
		d__Bacteria;p__Bacillota_I;c__Bacilli_A;o__Lactobacillales;f__Lactobacillaceae;g__Ligilactobacillus	3	3.16	<0.0001
		d__Bacteria;p__Bacillota_A_368345;c__Clostridia_258483;o__Lachnospirales;f__Lachnospiraceae;g__Eubacterium_F	14	3.46	<0.0001
		d__Bacteria;p__Bacillota_A_368345;c__Clostridia_258483;o__Oscillospirales;f__Ruminococcaceae;g__Ruminiclostridium_E	2	2.6	0.00074
		d__Bacteria;p__Bacillota_A_368345;c__Clostridia_258483;o__Oscillospirales;f__Ruminococcaceae;g__Ruminiclostridium_E	14	2.81	0.00094
		d__Bacteria;p__Spirochaetota;c__Spirochaetia;o__Treponematales;f__Treponemataceae;__	3	-4.23	0.00072
		d__Bacteria;p__Pseudomonadota;c__Gammaproteobacteria;o__Thiotrichales_608018;f__Thiotrichaceae_608018;g__Thiofilum	3	1.84	0.0013
		d__Bacteria;p__Patescibacteria;c__Paceibacteria;o__Paceibacterales;f__Staskawiczbacteraceae;g__GWA2-37-10	2	-2.8	<0.0001
		d__Bacteria;p__Fibrobacterota;c__Fibrobacteria;o__Fibrobacterales;f__Fibrobacteraceae;__	14	2.78	0.00093
		d__Bacteria;p__Campylobacterota_A;c__Campylobacteria;o__Campylobacterales;f__Helicobacteraceae;g__Helicobacter_D_480075	2	-3.61	<0.0001
		d__Bacteria;p__Bacillota_A_368345;c__Clostridia_258483;o__Monoglobales;f__Monoglobaceae;g__Ructibacterium	10	-2.04	0.044
		d__Bacteria;p__Bacillota_A_368345;c__Clostridia_258483;o__Lachnospirales;f__Lachnospiraceae;g__AF33-28	14	3.31	0.00047
		d__Bacteria;p__Bacillota_B_370539;c__Peptococcia_369891;o__Peptococcales_369891;f__Peptococcaceae_369362;g__Peptococcus	14	1.94	0.032
		d__Bacteria;p__Campylobacterota_A;c__Campylobacteria;o__Campylobacterales;f__Campylobacteraceae;__	2	-4.04	0.034
	CI
		d__Bacteria;p__Bacillota_I;c__Bacilli_A;o__RFN20;f__CAG-826;g__UBA3207	2	1.79	0.014
		d__Bacteria;p__Bacillota_I;c__Bacilli_A;o__RFN20;f__CAG-826;g__UBA3207	7	1.74	0.037
		d__Bacteria;p__Bacillota_I;c__Bacilli_A;o__Lactobacillales;f__Streptococcaceae;g__Streptococcus	1	2.05	0.046
		d__Bacteria;p__Bacillota_I;c__Bacilli_A;o__RF39;f__UBA660;__	3	-2.8	<0.0001
		d__Bacteria;p__Bacillota_I;c__Bacilli_A;o__RF39;f__UBA660;__	7	-2.8	0.00073
		d__Bacteria;p__Fusobacteriota;c__Fusobacteriia;o__Fusobacteriales;f__Fusobacteriaceae;g__Cetobacterium_A	3	4.4	0.00057
		d__Bacteria;p__Cyanobacteriota;c__Vampirovibrionia;o__Gastranaerophilales;f__Gastranaerophilaceae;g__Zag111	3	-3.05	<0.0001
		d__Bacteria;p__Cyanobacteriota;c__Vampirovibrionia;o__Gastranaerophilales;f__Gastranaerophilaceae;g__CAG-196	3	-2.73	0.034
		d__Bacteria;p__Cyanobacteriota;c__Vampirovibrionia;o__Gastranaerophilales;f__Gastranaerophilaceae;g__CAG-196	7	-2.95	0.0058
		d__Bacteria;p__Bacillota_I;c__Bacilli_A;o__Erysipelotrichales;f__Erysipelotrichaceae;g__UBA636	7	2.01	0.019
		d__Bacteria;p__Actinomycetota;c__Actinomycetes;o__Actinomycetales;f__Micrococcaceae;g__Rothia	14	-3.64	0.00063
		d__Bacteria;p__Bacillota_C;c__Negativicutes;o__Veillonellales;f__Megasphaeraceae;g__Caecibacter	10	2.88	0.0041
		d__Bacteria;p__Desulfobacterota_G_459543;c__Desulfovibrionia;o__Desulfovibrionales;f__Desulfovibrionaceae;__	14	-3.23	0.037
		d__Bacteria;p__Bacillota_I;c__Bacilli_A;o__RF39;f__UBA660;g__CAG-605	3	-3	0.015
		d__Bacteria;p__Bacillota_I;c__Bacilli_A;o__RF39;f__UBA660;g__CAG-605	7	-3.54	0.00027
		d__Bacteria;p__Bacillota_I;c__Bacilli_A;o__RF39;f__UBA660;g__CAG-605	14	-3.65	<0.0001
		d__Bacteria;p__Pseudomonadota;c__Gammaproteobacteria;o__Thiotrichales_608018;f__Thiotrichaceae_608018;g__Thiofilum	1	2.16	0.0021
		d__Bacteria;p__Pseudomonadota;c__Gammaproteobacteria;o__Thiotrichales_608018;f__Thiotrichaceae_608018;g__Thiofilum	2	2.03	0.024
		d__Bacteria;p__Bacillota_A_368345;c__Clostridia_258483;o__TANB77;f__CAG-508;g__CAG-273	3	-3.33	0.0045
		d__Bacteria;p__Bacillota_I;c__Bacilli_A;o__RF39;f__UBA660;g__CAG-533	7	-2.48	0.023
		d__Bacteria;p__Bacillota_I;c__Bacilli_A;o__RF39;f__UBA660;g__UBA2730	7	-2.33	0.043
		d__Bacteria;p__Fusobacteriota;c__Fusobacteriia;o__Fusobacteriales;f__Fusobacteriaceae;g__Fusobacterium_A	2	5.31	75
		d__Bacteria;p__Fusobacteriota;c__Fusobacteriia;o__Fusobacteriales;f__Fusobacteriaceae;g__Fusobacterium_A	3	3.44	0.0062
		d__Bacteria;p__Bacteroidota;c__Bacteroidia;o__Bacteroidales;f__Marinifilaceae;g__Butyricimonas	7	3.94	<0.0001
		d__Bacteria;p__Bacteroidota;c__Bacteroidia;o__Bacteroidales;f__Bacteroidaceae;g__Phocaeicola_A	2	6.61	<0.0001
		d__Bacteria;p__Bacteroidota;c__Bacteroidia;o__Bacteroidales;f__Bacteroidaceae;g__Phocaeicola_A	3	5.46	<0.0001
		d__Bacteria;p__Bacteroidota;c__Bacteroidia;o__Bacteroidales;f__Bacteroidaceae;g__Phocaeicola_A	7	5.41	<0.0001
		d__Bacteria;p__Bacteroidota;c__Bacteroidia;o__Bacteroidales;f__Bacteroidaceae;g__Phocaeicola_A	10	4.7	0.0009
		d__Bacteria;p__Bacteroidota;c__Bacteroidia;o__Bacteroidales;f__Paludibacteraceae;g__RF16	14	1.5	0.0064
		d__Bacteria;p__Bacillota_A_368345;c__Clostridia_258483;o__Peptostreptococcales;f__Peptostreptococcaceae_256921;g__Terrisporobacter	7	-3.05	<0.0001
		d__Bacteria;p__Pseudomonadota;c__Gammaproteobacteria;o__Enterobacterales_737866;f__Succinivibrionaceae;g__Succinivibrio	14	-3.04	0.021
		d__Bacteria;p__Pseudomonadota;__;__;__;__	2	1.63	0.0018
		d__Bacteria;p__Bacillota_I;c__Bacilli_A;o__Lactobacillales;f__Enterococcaceae;__	2	4.04	0.042
		d__Bacteria;p__Bacillota_A_368345;c__Clostridia_258483;o__Lachnospirales;f__Lachnospiraceae;g__Ruminococcus_B	14	-3.8	0.013
		d__Bacteria;p__Campylobacterota_A;c__Campylobacteria;o__Campylobacterales;f__Campylobacteraceae;__	3	-3.29	0.035
		d__Bacteria;p__Actinomycetota;c__Coriobacteriia;o__Coriobacteriales;f__Atopobiaceae;g__Olsenella_H_405128	2	1.68	0.002
		d__Bacteria;p__Bacillota_C;c__Negativicutes;o__Acidaminococcales;f__Acidaminococcaceae;g__Succiniclasticum	10	1.99	0.00033
		d__Bacteria;p__Bacillota_A_368345;c__Clostridia_258483;o__Oscillospirales;f__Butyricicoccaceae;g__Butyricicoccus_A_77419	10	1.59	0.011
		d__Bacteria;p__Bacillota_A_368345;c__Clostridia_258483;o__Oscillospirales;f__Oscillospiraceae_88309;g__	2	2.08	0.038
		d__Bacteria;p__Bacteroidota;c__Bacteroidia;o__Bacteroidales;f__Marinifilaceae;g__Odoribacter_865974	2	1.5	0.013
